# Supplementary material for: Selaginelladianzhongensis (Selaginellaceae), a new spikemoss from China
Source: PhytoKeys. 2019 Mar 6;118:75–87. doi: 10.3897/phytokeys.118.30375 (PMC6416226; doi:10.3897/phytokeys.118.30375)
Supplement: XML Treatment for Selaginella dianzhongensis [file phytokeys.118.30375-treatment1.xml]

<!DOCTYPE tp:taxon-treatment
  PUBLIC "-//TaxonX//DTD Taxonomic Treatment Publishing DTD v0 20100105//EN" "tax-treatment-NSO.dtd">
<tp:taxon-treatment xmlns:tp="http://www.plazi.org/taxpub"><tp:treatment-meta><kwd-group><label>Taxon classification</label><kwd><named-content xmlns:xlink="http://www.w3.org/1999/xlink" content-type="kingdom">Plantae</named-content></kwd><kwd><named-content xmlns:xlink="http://www.w3.org/1999/xlink" content-type="order">Selaginellales</named-content></kwd><kwd><named-content xmlns:xlink="http://www.w3.org/1999/xlink" content-type="family">Selaginellaceae</named-content></kwd></kwd-group><mixed-citation publication-type="journal"><person-group><name><surname>Shalimov</surname><given-names>Aleksandr Petrovich</given-names></name><name><surname>Zhu</surname><given-names>Yan-Mei</given-names></name><name><surname>Zhang</surname><given-names>Meng-Hua</given-names></name><name><surname>Zhang</surname><given-names>Xian-Chun</given-names></name></person-group><article-title><italic><tp:taxon-name><tp:taxon-name-part taxon-name-part-type="genus" reg="Selaginella">Selaginella</tp:taxon-name-part><tp:taxon-name-part taxon-name-part-type="species" reg="dianzhongensis">dianzhongensis</tp:taxon-name-part></tp:taxon-name></italic> (<tp:taxon-name><tp:taxon-name-part taxon-name-part-type="family">Selaginellaceae</tp:taxon-name-part></tp:taxon-name>), a new spikemoss from China</article-title><source>PhytoKeys</source><day>6</day><month>3</month><year>2019</year><volume>118</volume><fpage>75</fpage><lpage>87</lpage><pub-id pub-id-type="doi">10.3897/phytokeys.118.30375</pub-id></mixed-citation></tp:treatment-meta><tp:nomenclature><tp:taxon-name>
              <tp:taxon-name-part taxon-name-part-type="genus" reg="Selaginella">Selaginella</tp:taxon-name-part>
              <tp:taxon-name-part taxon-name-part-type="species" reg="dianzhongensis">dianzhongensis</tp:taxon-name-part>
              <object-id xmlns:xlink="http://www.w3.org/1999/xlink" content-type="ipni" xlink:type="simple">urn:lsid:ipni.org:names:60478269-2</object-id>
            </tp:taxon-name><tp:taxon-authority>X.C.Zhang</tp:taxon-authority><tp:taxon-status xmlns:xlink="http://www.w3.org/1999/xlink" xlink:type="simple">sp. nov.</tp:taxon-status><xref ref-type="fig" rid="F1">Figures 1</xref><xref ref-type="fig" rid="F2">, 2</xref></tp:nomenclature><tp:treatment-sec sec-type="diagnosis" id="SECID0E2OAC"><title>Diagnosis.</title><p>The new species resembles <italic><tp:taxon-name><tp:taxon-name-part taxon-name-part-type="genus" reg="Selaginella">Selaginella</tp:taxon-name-part><tp:taxon-name-part taxon-name-part-type="species" reg="amblyphylla">amblyphylla</tp:taxon-name-part></tp:taxon-name></italic> in habit and gross morphology, but it is different in stems and branches reddish (vs. stramineous in <italic><tp:taxon-name><tp:taxon-name-part taxon-name-part-type="genus" reg="Selaginella">S.</tp:taxon-name-part><tp:taxon-name-part taxon-name-part-type="species" reg="amblyphylla">amblyphylla</tp:taxon-name-part></tp:taxon-name></italic>), ventral leaves ovate-oblong, 1.1–2.2 × 0.4–0.8 mm (vs. oblong, 2–3 × 0.6–1.2 mm), base subcordate, basiscopic margin not ciliolate (vs. rounded and margin sparsely ciliolate); dorsal leaves oblique subcordate or cordate at base (vs. obliquely cordate), margin with rather long cilia (vs. denticulate or ciliolate); axillary leaves ovate and decurrent at base (vs. ovate or triangular and obtuse to decurrent at base); strobili 3.2–4.0 × 2.3–3.5 mm (vs. 3.5–10 × 3.2–4.4 mm), ventral sporophylls margin ciliolate, dorsal sporophylls margin denticulate (vs. both sporophylls margin ciliolate).</p><fig id="F1" position="float" orientation="portrait"><label>Figure 1.</label><caption><p><italic><tp:taxon-name><tp:taxon-name-part taxon-name-part-type="genus" reg="Selaginella">Selaginella</tp:taxon-name-part><tp:taxon-name-part taxon-name-part-type="species" reg="dianzhongensis">dianzhongensis</tp:taxon-name-part></tp:taxon-name></italic> X.C.Zhang, sp. nov. <bold>A</bold> habit <bold>B</bold> adaxial view of strobilus <bold>C</bold> ventral leaf <bold>D</bold> axillary leaf <bold>E</bold> dorsal leaf <bold>F</bold> adaxial view of lower sporophyll <bold>G</bold> adaxial view of upper sporophyll <bold>H</bold> abaxial view of strobilus (Illustration made by Huixia Dong).</p></caption><graphic xmlns:xlink="http://www.w3.org/1999/xlink" xlink:href="phytokeys-118-075-g001.jpg" position="float" orientation="portrait" xlink:type="simple" id="oo_269373.jpg"/></fig><fig id="F2" position="float" orientation="portrait"><label>Figure 2.</label><caption><p><italic><tp:taxon-name><tp:taxon-name-part taxon-name-part-type="genus" reg="Selaginella">Selaginella</tp:taxon-name-part><tp:taxon-name-part taxon-name-part-type="species" reg="dianzhongensis">dianzhongensis</tp:taxon-name-part></tp:taxon-name></italic> X.C.Zhang, sp. nov. <bold>A</bold> individual <bold>B</bold> portion of plant <bold>C</bold> habit <bold>D</bold> dorsal leaf <bold>E</bold> ventral leaf <bold>F</bold> strobili <bold>G</bold> axillary leaf <bold>H</bold> proximal surface of megaspore <bold>I</bold> distal surface of megaspores <bold>J</bold> portion of megaspore surface enlarged to show infrastructural detail <bold>K</bold> distal surface of microspore <bold>L</bold> proximal surface of microspore <bold>M</bold> portion of microspore surface enlarged to show infrastructural detail surface (Taken from <italic>Yan-Mei Zhu 8158</italic> (PE)).</p></caption><graphic xmlns:xlink="http://www.w3.org/1999/xlink" xlink:href="phytokeys-118-075-g002.jpg" position="float" orientation="portrait" xlink:type="simple" id="oo_269374.jpg"/></fig></tp:treatment-sec><tp:treatment-sec sec-type="material" id="SECID0EUCAE"><title>Type.</title><p>CHINA, Yunnan Province, Yimen County, Longquan Forest Park, 9 Feb 2017, <italic>Yan-Mei Zhu 8158</italic> (Holotype, PE!; isotype PE).</p></tp:treatment-sec><tp:treatment-sec sec-type="description" id="SECID0E3CAE"><title>Description.</title><p>Plants terrestrial, evergreen. Main stems reddish, creeping or suberect, stems 15–25 cm long, 0.6–1.0 mm in diam., branches stramineous. <italic>Rhizophores</italic> restricted in basal part of main stems or at intervals throughout length of creeping stem and branches, borne on ventral side in axils of branches. <italic>Main stems</italic> branched from near base, slightly sulcate, primary branches 0.7–1.5 cm apart, secondary branches once or twice pinnately branched, leafy portion of main stem including leaves 6–8 mm wide at middle, ultimate branches 4–7 mm wide including leaves. <italic>Axillary leaves</italic> on main stems and branches symmetrical, ovate, 1.1–2.2 × 0.4–0.8 mm, at base decurrent, margin sparsely long ciliate at base, ciliolate or denticulate to the apex, apex acute. <italic>Dorsal leaves</italic> ± symmetrical, on main stems distantly, on branch imbricate, on main stem larger than on branches, ovate to broadly ovate, 1.2–1.9 × 0.5–1.0 mm, slightly carinate on abaxial surface, in base oblique subcordate or cordate, not peltate, margin ciliolate at base, apex long aristate, arista 0.3–0.6 mm long. <italic>Ventral leaves</italic> asymmetrical, slightly distant, on main stem bit larger than those on branches, ovate-oblong, 1.7–3.9 × 0.7–1.6 mm, in base subcordate; <italic>acroscopic base</italic> slightly overlapping stems and branch, margin long ciliolateat base, denticulate to the apex, <italic>basiscopic bases</italic> free from stems, margin entire, apex acute. <italic>Strobili</italic> compact, solitary, terminal on branch tips, dorsiventrally complanate, 3.2–4.0 × 2.3–3.5 mm. <italic><tp:taxon-name><tp:taxon-name-part taxon-name-part-type="genus" reg="Sporophylls">Sporophylls</tp:taxon-name-part></tp:taxon-name></italic> strongly dimorphic: dorsal sporophylls ovate-lanceolate, margin denticulate, apex acuminate, with sporophyll-pteryx slightly incomplete, margin denticulate, ventral sporophylls ovate-lanceolate, ascending, carinate, margin ciliolate, apex cuspidate. Megaspores white-yellow; proximal and distal surfaces verrucate, micro-sculpture densely echinate. Microspores yellowish, proximal and distal surfaces irregularly verrucate, micro-sculpture with interconnected and blunt spinules.</p></tp:treatment-sec><tp:treatment-sec sec-type="etymology" id="SECID0EZDAE"><title>Etymology.</title><p>Dianzhong means central Yunnan in Chinese: the type locality (Yimen) is in the central Yunnan area which is centered on the Provincial capital city Kunming.</p></tp:treatment-sec><tp:treatment-sec sec-type="distribution" id="SECID0E5DAE"><title>Distribution and habitat.</title><p><italic><tp:taxon-name><tp:taxon-name-part taxon-name-part-type="genus" reg="Selaginella">Selaginella</tp:taxon-name-part><tp:taxon-name-part taxon-name-part-type="species" reg="dianzhongensis">dianzhongensis</tp:taxon-name-part></tp:taxon-name></italic> is known only from Yimen county, Yunnan, growing on mossy soils in a mixed evergreen forest, at ca. 1576 m a.s.l. (Fig. <xref ref-type="fig" rid="F3">3</xref>).</p><fig id="F3" position="float" orientation="portrait"><label>Figure 3.</label><caption><p>Distribution of <italic><tp:taxon-name><tp:taxon-name-part taxon-name-part-type="genus" reg="Selaginella">Selaginella</tp:taxon-name-part><tp:taxon-name-part taxon-name-part-type="species" reg="dianzhongensis">dianzhongensis</tp:taxon-name-part></tp:taxon-name></italic> X.C.Zhang, sp. nov.</p></caption><graphic xmlns:xlink="http://www.w3.org/1999/xlink" xlink:href="phytokeys-118-075-g003.jpg" position="float" orientation="portrait" xlink:type="simple" id="oo_269375.jpg"/></fig></tp:treatment-sec><tp:treatment-sec sec-type="conservation status" id="SECID0ELFAE"><title>Conservation status (<abbrev xmlns:xlink="http://www.w3.org/1999/xlink" xlink:title="vulnerable" id="ABBRID0EQFAE" xlink:type="simple">VU</abbrev>).</title><p><italic><tp:taxon-name><tp:taxon-name-part taxon-name-part-type="genus" reg="Selaginella">Selaginella</tp:taxon-name-part><tp:taxon-name-part taxon-name-part-type="species" reg="dianzhongensis">dianzhongensis</tp:taxon-name-part></tp:taxon-name></italic> is known only from one locality inside the Longquan Forest Park in Yimen county, with more than 300 individuals. This park has a heavy recreational load and human pressure, and there are no specific measures to protect the habitats. Considering the restricted distribution and plausible threats, we tentatively assessed <italic><tp:taxon-name><tp:taxon-name-part taxon-name-part-type="genus" reg="Selaginella">Selaginella</tp:taxon-name-part><tp:taxon-name-part taxon-name-part-type="species" reg="dianzhongensis">dianzhongensis</tp:taxon-name-part></tp:taxon-name></italic> as vulnerable (<abbrev xmlns:xlink="http://www.w3.org/1999/xlink" xlink:title="vulnerable" id="ABBRID0EMGAE" xlink:type="simple">VU</abbrev>) according to the <xref ref-type="bibr" rid="B4">IUCN (2018)</xref> categories and criteria.</p></tp:treatment-sec><tp:treatment-sec sec-type="material" id="SECID0EUGAE"><title>Specimens examined.</title><p><bold><italic><tp:taxon-name><tp:taxon-name-part taxon-name-part-type="genus" reg="Selaginella">Selaginella</tp:taxon-name-part><tp:taxon-name-part taxon-name-part-type="species" reg="amblyphylla">amblyphylla</tp:taxon-name-part></tp:taxon-name></italic></bold> Alston: <bold>THAILAND</bold>: <italic>Payar</italic>, Doi Angka, <italic>H. M. Smith 357</italic> – BM [BM000779901, image online!] (holotype), – US [US00134348, image online!], MICH [MICH1191432, image online!], GH [GH00022032, image online!] (isotypes), Doi Cheng Dao, 4800 ft., on rock, Oct–Nov 1922, <italic>E. Smith 1262</italic> – SING [!, image] (paratype); Udawn, 900–1400 m, <italic>Tagawa c.s. T-1816</italic> [PE01622140]; <bold>CHINA</bold>:Yunnan, Mengla County, <italic>B. G. Li 48926</italic> [PE00405395]; Zhenkang <italic>W. M. Chu et al. 15204</italic> [PE00405401]; Yunnan, Gengma, <italic>W. M. Chu et al. 15279</italic> [PE00405408]; Guangxi, Lingui, <italic>J. X. Zhong 808194</italic> [PE01593730]; Yunnan, Simao (Szemao), ravine, 4000 ft., <italic>A. Henry 13529</italic> – NY [NY00127369, image online!] (paratype). <bold><italic><tp:taxon-name><tp:taxon-name-part taxon-name-part-type="genus" reg="Selaginella">Selaginella</tp:taxon-name-part><tp:taxon-name-part taxon-name-part-type="species" reg="bodinieri">bodinieri</tp:taxon-name-part></tp:taxon-name></italic></bold> Hieron. Guizhou, Bijie, <italic>X. C. Zhang et al</italic>. 6842 [PE 01962745]; Guangxi, Fengshan, Alt. 750 m, <italic>X. C. Zhang 1272</italic> [PE 00405447]; <bold><italic><tp:taxon-name><tp:taxon-name-part taxon-name-part-type="genus" reg="Selaginella">Selaginella</tp:taxon-name-part><tp:taxon-name-part taxon-name-part-type="species" reg="kurzii">kurzii</tp:taxon-name-part></tp:taxon-name></italic></bold> Baker, Yunnan, Cangyuan, <italic>J. C. Zhao 2000-13</italic> [PE 00405796]; Luquan, <italic>W. M. Chu 1649</italic> [PE 00405795]; Mengla (Cha-li-Hsien), alt. 950 m, <italic>C. W. Wang 77750</italic> [PE 01634093].</p></tp:treatment-sec><ref-list><ref id="B4"><mixed-citation xmlns:xlink="http://www.w3.org/1999/xlink" xlink:type="simple"><institution xlink:type="simple">IUCN</institution> (<year>2018</year>) The IUCN Red List of Threatened Species. Version 2018-1. <ext-link xlink:type="simple" ext-link-type="uri" xlink:href="http://www.iucnredlist.org">http://www.iucnredlist.org</ext-link> [Downloaded on 05 July 2018]</mixed-citation></ref></ref-list></tp:taxon-treatment>
